# Supplementary material for: Cardiac Disease Alters Myocardial Tissue Levels of Epoxyeicosatrienoic Acids and Key Proteins Involved in Their Biosynthesis and Degradation
Source: Int J Mol Sci. 2022 Oct 17;23(20):12433. doi: 10.3390/ijms232012433 (PMC9604309; doi:10.3390/ijms232012433)
Supplement: Supplementary file 1 [file ijms-23-12433-s001.zip]

Archive with 1 entries (1 files):
- ijms-1864271-supplementary.pdf
